# Supplementary material for: UBL3 Interacts with Alpha-Synuclein in Cells and the Interaction Is Downregulated by the EGFR Pathway Inhibitor Osimertinib
Source: Biomedicines. 2023 Jun 10;11(6):1685. doi: 10.3390/biomedicines11061685 (PMC10295865; doi:10.3390/biomedicines11061685)
Supplement: Supplementary file 1 [file biomedicines-11-01685-s001.zip]

Archive with 1 entries (1 files):
- biomedicines-2401235-supplementary.pdf
